# Supplementary material for: Milk Oral Lyophilizates with Loratadine: Screening for New Excipients for Pediatric Use
Source: Pharmaceutics. 2022 Jun 24;14(7):1342. doi: 10.3390/pharmaceutics14071342 (PMC9318030; doi:10.3390/pharmaceutics14071342)
Supplement: Supplementary file 1 [file pharmaceutics-14-01342-s001.zip]

Archive with 1 entries (1 files):
- pharmaceutics-1761794-supplementary.pdf
